# Supplementary material for: Caudal–Rostral Progression of Alpha Motoneuron Degeneration in the SOD1G93A Mouse Model of Amyotrophic Lateral Sclerosis
Source: Antioxidants (Basel). 2022 May 17;11(5):983. doi: 10.3390/antiox11050983 (PMC9137889; doi:10.3390/antiox11050983)
Supplement: Supplementary file 1 [file antioxidants-11-00983-s001.zip]

Archive with 1 entries (1 files):
- antioxidants-1700618-supplementary.pdf
